# Supplementary material for: ﻿Speciation and diversification of the Bupleurum (Apiaceae) in East Asia
Source: PhytoKeys. 2024 Oct 22;248:41–57. doi: 10.3897/phytokeys.248.132707 (PMC11522740; doi:10.3897/phytokeys.248.132707)
Supplement: Supplementary material 1 — Supplementary tables [file phytokeys-248-041_article-132707__-s001.xlsx]

## Sheet: Table S1
Table S1. Voucher specimens in this study
Species name	Locality	Voucher（SZ）
Bupleurum angustissimum	China	SZ00031289
Bupleurum aureum	Xinjiang, China	CQ20210708
Bupleurum bicaule	China	SZ00031282
Bupleurum boissieuanum	Gansu, China	ZHC20111019-15-2
Bupleurum candollei	Yunnan, China	RT20200811
Bupleurum chinense	Sichuan, China	LZ2021032104
Bupleurum commelynoideum	Sichuan, China	ZYY20200928
Bupleurum densiflorum	Xinjiang, China	LLJ20210707
Bupleurum dracaenoides	Yunnan, China	ZYY2021080301
Bupleurum gracillimum	Xizang,China	PD2021080503
Bupleurum hamiltonii	Yunnan, China	CQ2021083002
Bupleurum krylovianum	Xinjiang, China	CQ2021062301
Bupleurum krylovianum 2	Xinjiang, China	ZZXJ20220810
Bupleurum longicaule	Sichuan, China	XZ2011081604
Bupleurum longicaule var. franchetii	Yunnan, China	LJQ-006
Bupleurum longiradiatum	Xinjiang, China	CQ20210623
Bupleurum malconense	Sichuan, China	ZYY20200926
Bupleurum malconense 2	Sichuan, China	RT20200713
Bupleurum marginatum	Yunnan, China	CQ2021090202
Bupleurum petiolulatum	Yunnan, China	ZYY2021082303
Bupleurum rockii	Yunnan, China	ZYY2021082302
Bupleurum scorzonerifolium	Inner Mongolia, China	ZYY20210904
Bupleurum smithii	Gansu, China	ZYY2021071601
Bupleurum thianschanicum	Xinjiang, China	CQ2021062202
Bupleurum triradiatum	Xinjiang, China	XC2021070901
Bupleurum wenchuanense	Sichuan, China	WQZ2013102990-6
Bupleurum yunnanense	Sichuan, China	M10092702

## Sheet: Table S2
Table S2. GenBank accession numbers for Bupleurum
Species name	ITS	matK	psbA-trnH	rbcL
Bupleurum acutifolium	AF467925
Bupleurum alatum	HQ824720	HQ824732	HQ824765
Bupleurum album	AF467928
Bupleurum americanum	MK802374	MG224899		MK749318
Bupleurum amplexicaule	KR063569
Bupleurum angulosum	AF469008
Bupleurum angustissimum	/	NC_057639	NC_057639	NC_057639
Bupleurum arcticum		KC474228		KC482153
Bupleurum aureum	/	OQ621979	OQ621979	OQ621979
Bupleurum baimaense	KJ561446
Bupleurum balansae	AF469680
Bupleurum barceloi	AF477023
Bupleurum benoistii	AF477024
Bupleurum bicaule		NC_057641	NC_057641	NC_057641
Bupleurum boissieuanum		OQ621980	OQ621980	OQ621980
Bupleurum candollei	GU269873	/	/	/
Bupleurum canescens	AF477027
Bupleurum canescens var. handiense	AF477028/AF477029	MN783886		MN783764
Bupleurum chaishoui	HQ687910	HQ687983	HQ688183	HQ688082
Bupleurum chinense	/	OQ621981	OQ621981	OQ621981
Bupleurum commelynoideum	/	OQ621982	OQ621982	OQ621982
Bupleurum condensatum	GU570632	HQ824739	HQ824772
Bupleurum dalhousieanum	HQ824724	HQ824740	HQ824773	JN817986
Bupleurum densiflorum	/	/	/	/
Bupleurum dielsianum	GU570612	HQ824742	HQ824775
Bupleurum dracaenoides	/	OQ621983	OQ621983	OQ621983
Bupleurum dumosum	AF477030
Bupleurum euphorbioides	GU570619	HQ824743	HQ824776	JN817977
Bupleurum falcatum		HQ824744	HQ824777	MT086029
Bupleurum fruticescens	AF479291
Bupleurum fruticosum	/	NC_060426	NC_060426	NC_060426
Bupleurum gerardii	AF479848
Bupleurum gibraltaricum	/	NC_060427	NC_060427	NC_060427
Bupleurum gracilipes	EU001337
Bupleurum gracillimum	HQ824725	/	/	/
Bupleurum hamiltonii	/	OQ621984	OQ621984	OQ621984
Bupleurum kaoi	SRX12381174	SRX12381174	SRX12381174	SRX12381174
Bupleurum komarovianum	GU570617	HQ688020	HQ688220	HQ688118
Bupleurum krylovianum 2		OQ621985	OQ621985	OQ621985
Bupleurum krylovianum	GU570609	OQ621986	OQ621986	OQ621986
Bupleurum kunmingense	JN818004	JN818039	JN818070	JN817971
Bupleurum kweichowense	/	MW135454	MW135454	MW135454
Bupleurum lancifolium	AF479853
Bupleurum lateriflorum	AF479854
Bupleurum latissimum	SRX9788318	SRX9788319	SRX9788320	SRX9788321
Bupleurum longicaule	/	OQ621987	OQ621987	OQ621987
Bupleurum longicaule var. amplexicaule	HQ687936	HQ688022	HQ688222	HQ688121
Bupleurum longicaule var. franchetii	HQ687938	HQ688024	HQ688224	HQ688124
Bupleurum longicaule var. giraldii	HQ687939	HQ688025	HQ688225	HQ688125
Bupleurum longiradiatum	/	/	/	/
Bupleurum luxiense	JN818007	JN818042	JN818073	JN817974
Bupleurum malconense 2		OQ621988	OQ621988	OQ621988
Bupleurum malconense	/	OQ621989	OQ621989	OQ621989
Bupleurum marginatum	/	OQ621990	OQ621990	OQ621990
Bupleurum marginatum var. stenophyllum	SRX9629991	SRX9629992	SRX9629993	SRX9629994
Bupleurum microcephalum	GU269882	HQ824754	HQ824787
Bupleurum montanum	AF479857	MN783887		MN783765
Bupleurum morisonii	MT922581	MT917211		MT930263
Bupleurum multinerve	GU570606	HQ824755	HQ824788
Bupleurum mundtii	AF479860
Bupleurum odontites	AF479861
Bupleurum oligactis	AF479863
Bupleurum petiolulatum	/	OQ621991	OQ621991	OQ621991
Bupleurum petiolulatum var. tenerum	GU269876	HQ824756	HQ824789
Bupleurum plantagineum	AF479865
Bupleurum polyclonum	DQ285463	JQ794942	JN818079	JN817980
Bupleurum praealtum	AF480938	HE970681	HE966520
Bupleurum pusillum	HQ824728	HQ824758	HQ824791
Bupleurum ranunculoides	AF481394
Bupleurum rigidum subsp. paniculatum	AF481399
Bupleurum rigidum subsp. rigidum	AF481396
Bupleurum rockii	HQ824729	OQ621992	OQ621992	OQ621992
Bupleurum rotundifolium	AF481400	MK926096		MK924894
Bupleurum salicifolium	AF481926	MN783888		MN783766
Bupleurum scorzonerifolium	/	OQ621993	OQ621993	OQ621993
Bupleurum semicompositum	AF481929			KX282617
Bupleurum shanianum	/	MW135452	MW135452	MW135452
Bupleurum sibiricum	DQ285457	MT261190	MT261190
Bupleurum sibiricum var. jeholense	HQ687961	HQ688058	HQ688258	HQ688157
Bupleurum sikangense	KF573833	HQ824737	HQ824770
Bupleurum smithii	/	OQ621994	OQ621994	OQ621994
Bupleurum smithii var. parvifolium	HQ687962	HQ688059	HQ688259	HQ688159
Bupleurum stellatum	AF481930		HG800504	HG416974
Bupleurum stenophyllum	LC489165
Bupleurum subspinosum	AF481931
Bupleurum tenuissimum	AF481932	JN895623		JN892970
Bupleurum thianschanicum	/	OQ621995	OQ621995	OQ621995
Bupleurum triradiatum	/	OQ621997	OQ621997	OQ621997
Bupleurum wenchuanense	HQ687964	OQ621998	OQ621998	OQ621998
Bupleurum yinchowense	SRX11193525	SRX11193525	SRX11193525	SRX11193525
Bupleurum yunnanense	/	OQ621999	OQ621999	OQ621999
Chamaesium_delavayi	KY744251	MN119367	MN119367	MN119367
Chamaesium_mallaeanum	KY744264	MN119369	MN119369	MN119369
Chamaesium_novem_jugum	KY744261	MN119370	MN119370	MN119370
Chamaesium_spatuliferum	KY744245	MN119371	MN119371	MN119371
Chamaesium_thalictrifolium	KY744246	MN119372	MN119372	MN119372
Chamaesium_wolffianum	KY744271	MN119374	MN119374	MN119374
Sanicula astrantiifolia	OQ651146	MN604262		MN604262
Sanicula canadensis	MH428048	KJ773122	KP643255	KJ773865
PS: "/" indicates new sequencing, space indicates missing

## Sheet: Table S3
Table S3. Character matrix in this study.
species	Plant height	Stem base with fibrous remnant sheaths	Rays	Number of bracteoles	Shape of bracteoles	Petals color	Vittae in each furrow	Altitudes
Bupleurum acutifolium	AB	B	AB	AB	D	A		B
Bupleurum alatum	A	A	AB	AB	B	A	A	C
Bupleurum angustissimum	AB	B	BC	B	C	A		B
Bupleurum aureum	B	A	C	B	AB	A	B	B
Bupleurum bicaule	A	B	BC	B	C	AB	B	AB
Bupleurum candollei	B	A	BC	B	BE	AB	B	B
Bupleurum chaishoui	B	A	B	B	A	A	B	B
Bupleurum chinense	B	A	BC	B	C	A	B	AB
Bupleurum commelynoideum	A	A	BC	B	A	B	B	BC
Bupleurum commelynoideum var flaviflorum	A	B	BC	B	A	A	B	BC
Bupleurum condensatum	A	A	BC	B	BC	A	A	C
Bupleurum dalhousieanum	A	A	AB	B	A	B	B	C
Bupleurum densiflorum	A	A	AB	B	A	AB	A	BC
Bupleurum dielsianum	B	A	BC	B	C	A	B	BC
Bupleurum dracaenoides	B	B	BC	B	A	A	B	B
Bupleurum euphorbioides	AB	A	BC	B	AB	AB	B	B
Bupleurum exaltatum	AB	A	BC	B	BC	A	A	B
Bupleurum gibraltaricum	AB	A	A	B	B	A		AB
Bupleurum gracillimum	A	A	AB	B	CD	AB	B	C
Bupleurum hamiltonii	AB	A	BC	B	BC	A	A	AB
Bupleurum kaoi	AB	A	BC	AB	C	A	AB	A
Bupleurum komarovianum	B	A	BC	B	C	A	B	A
Bupleurum krylovianum	AB	A	C	B	C	A	A	B
Bupleurum kunmingense	B	A	BC	B	AB	A	B	B
Bupleurum kweichowense	A	A	BC	B	A	A	B	B
Bupleurum longicaule var amplexicaule	AB	A	C	B	A	A	B	B
Bupleurum longicaule var franchetii	AB	A	BC	B	AB	A	B	BC
Bupleurum longicaule var giraldii	A	A	BC	B	C	A		BC
Bupleurum longicaule var longicaule	B	A	B	B	CE	AB	B	BC
Bupleurum longiradiatum	B	A	BC	B	AC	A	B	AB
Bupleurum longiradiatum var porphyranthum	B	A	BC	B	C	B	B	AB
Bupleurum luxiense	B	A	AC	B	AB	A	B	B
Bupleurum malconense	AB	A	BC	B	C	A	B	BC
Bupleurum marginatum	A	A	BC	B	C	A	B	ABC
Bupleurum microcephalum	B	A	BC	B	B	A	B	BC
Bupleurum mundtii	B	B	A		C	A	B	B
Bupleurum odontites	A	A	AB	A	C	A		A
Bupleurum petiolulatum	B	A	C	B	C	A	B	BC
Bupleurum polyclonum	A	A	BC	B	A	A	B	B
Bupleurum pusillum	A	B	BC	B	A	A	B	BC
Bupleurum rigidum subsp paniculatum	AB	B	AB		D			A
Bupleurum rockii	B	A	C	B	A	A	B	BC
Bupleurum rotundifolium	B	A	A	B	B	A		AB
Bupleurum scorzonerifolium	AB	B	BC	B	C	A	B	AB
Bupleurum semicompositum	A	B	BC	B	C	B		A
Bupleurum sikangense	AB	A	C	B	A	A		C
Bupleurum smithii	AB	A	BC	B	A	AB	B	ABC
Bupleurum smithii var parvifolium	A	A	BC	B	A	AB	B	BC
Bupleurum stellatum	A	B	BC	B	B	C		B
Bupleurum tenuissimum	AB	A	A	B	C	A		A
Bupleurum thianschanicum	B	A	BC	B	C	A	A	B
Bupleurum triradiatum	A	A	AB	B	A	AB	AB	BC
Bupleurum wenchuanense	AB	A	AB	B	AB	A	AB	B
Bupleurum yinchowense	AB	A	BC	B	D	A	B	AB
Bupleurum yunnanense	A	A	B	B	B	B	B	BC
Plant height: A <50 cm; B ≥50 cm
Stem base with fibrous remnant sheaths: A no；B yes
Rays: A <3; B ≥3<6; C ≥6
Number of bracteoles: A <5; B ≥5
Shape of bracteoles: A ovate (broadly ovate, obovate); B elliptic; C lanceolate (narrowly lanceolate, ovate-lanceolate); D linear; E suborbicular
Petals color: A yellow; B purple; C green
Vittae in each furrow: A <3; B ≥3
Altitudes: A <1000 m; B 1000-3000 m; C >3000 m

## Sheet: Table S4
Table S4 median similarity percentage in this study
Species	ITS	matK	psbA-trnH	rbcL
Bupleurum angustissimum	95.261	99.236	97.167	99.437
Bupleurum aureum	94.444	99.49	95.265	99.714
Bupleurum bicaule	95.588	99.236	97.167	99.437
Bupleurum boissieuanum	94.608	99.457	95.339	99.718
Bupleurum candollei	90.714	98.7195	83.3	99.356
Bupleurum chinense	95.902	99.322	94.286	99.718
Bupleurum commelynoideum	94.554	99.236	95.3555	99.714
Bupleurum densiflorum	93.464	99.363	94.2905	99.714
Bupleurum dracaenoides	96.072	99.363	96.657	99.577
Bupleurum falcatum	95.588	99.457	97.088	99.714
Bupleurum fruticosum	80.717	95.929	87.085	98.143
Bupleurum gibraltarium	81.626	96.178	98.507	98.283
Bupleurum gracillimum	90.0745	98.089	85.3475	99.142
Bupleurum hamiltonii	89.984	98.1	87.356	99.155
Bupleurum kaoi	95.364	99.457	94.229	99.718
Bupleurum krylovianum	96	99.363	94.958	99.714
Bupleurum krylovianum 2	95.261	99.363	94.886	99.714
Bupleurum kweichowense	95.222	99.322	96.8055	99.577
Bupleurum latissimum	94.935	98.385	96.219	99.718
Bupleurum longicaule	91.207	97.834	84.661	99.356
Bupleurum longicaule var franchetii	90.714	97.965	88.1225	99.356
Bupleurum longiradiatum	96	99.363	93.03	99.714
Bupleurum malconense	95.222	99.186	97.1625	99.714
Bupleurum malconense 2	95.222	99.186	97.1625	99.714
Bupleurum marginatum	89.587	98.236	91.8665	99.296
Bupleurum marginatum var stenophyllum	89.421	98.1	91.8665	99.296
Bupleurum petiolulatum	90.714	98.1	88.435	99.356
Bupleurum rockii	90.714	98.236	81.554	99.356
Bupleurum scorzonerifolium	95.588	99.236	97.159	99.296
Bupleurum shanianum	91.06	98.599	90.747	99.714
Bupleurum smithii	95.833	99.05	96.784	99.718
Bupleurum tianschanicum	94.608	99.05	97.802	99.714
Bupleurum triradiatum	94.78	99.322	97.473	99.714
Bupleurum wenchuanense	94.625	99.108	95.238	99.577
Bupleurum yinchowense	95.058	99.236	97.151	99.296
Bupleurum yunnanense	90.69	98.236	83.1675	99.249
